# Supplementary material for: Nef-Mediated CD3-TCR Downmodulation Dampens Acute Inflammation and Promotes SIV Immune Evasion
Source: Cell Rep. Author manuscript; Available in PMC 2020 Mar 3. (PMC7052273; doi:10.1016/j.celrep.2020.01.069)
Supplement: 2 [file NIHMS1563620-supplement-2.xlsx]

## Sheet: Sheet1
Supplemental Table 1: Specific gene-sets analyzed (related to Figures 3 and 4).
Inflammatory Genes	Restriction Factors Set	NF-κB target genes Set	Toll-like receptor pathway
Mattiolli et al, 2004	Langer et al, 2019 (eLIFE)	http://bioinfo.lifl.fr/NF-KB/	MSigDB C2:CP BioCarta
IFNG	APOBEC3A	AGER	TLR6
IL2	APOBEC3B	ALOX12B	TAB1
CXCL10	APOBEC3C	APOC3	TIRAP
TNFRSF9	APOBEC3D	BCL2	CHUK
IL2RA	APOBEC3F	BCL2A1	MAPK14
BIRC3	APOBEC3G	BCL2L1	ELK1
CXCR4	APOBEC3H	BCL3	TAB2
IL16	BST2	BDKRB1	FOS
IL1B	CH25H	CXCR5	LY96
CSF2	GBP5	B2M	IKBKB
CCL4	HERC5	NOD2	IRAK1
TNF	IFI16	CCL11	JUN
IL1A	IFIT1	CCL15	MAP3K1
IL6	IFIT2	CCL2	MYD88
NFKBIA	IFIT3	CCL5	NFKB1
ICAM1	IFIT5	CCND1	NFKBIA
SOD2	IFITM1	CCR5	TLR7
JUNB	IFITM2	CCR7	ECSIT
SOCS1	IFITM3	ENG	TLR9
PTX3	ISG15	CD209	TOLLIP
NFKBIZ	LGALS3BP	CD3G	PPARA
IL1R2	MX1	CD44	MAPK8
MMP14	MX2	CD48	MAP2K3
CCL5	OAS1	CD69	MAP2K6
SERPINB2	EIF2AK2	CD74	EIF2AK2
IL8	RNASEL	CD80	RELA
MMP15	SAMHD1	CD83	MAP2K4
PLAUR	SERINC3	CR2	MAP3K7
	SERINC5	CRP	TLR2
	SLFN11	CSF1	TLR3
	TRIM5	CSF2	TLR4
	TRIM28	CSF3	TRAF6
	RSAD2	CXCL5	TLR10
	ZC3HAV1L	DEFB4A	IKBKG
		ELF3	PGLYRP1
		F3	MAP3K14
		GSTP1	CD14
		PSMA2
		HMOX1
		ICAM1
		IER3
		IFNB1
		IGHG3
		IGHG4
		IL11
		IL13
		IL15
		IL15RA
		IL1A
		IL1B
		IL1RN
		IL2
		IL2RA
		IL6
		IL8
		IL9
		IRF1
		IRF2
		IRF4
		IRF7
		KLK3
		PSMB9
		LTA
		LTB
		MMP9
		MYC
		NFKB1
		NFKB2
		NFKBIA
		NOS2
		NQO1
		NR4A2
		OPRM1
		PDGFB
		PLAU
		PLCD1
		PTAFR
		PTGS2
		PTX3
		RELB
		S100A6
		SCNN1A
		SELE
		SELP
		SLC2A5
		SOD2
		STAT5A
		TACR1
		TAP1
		TFPI2
		TGM2
		TNC
		TNF
		TNFAIP3
		CD40
		FAS
		TNFRSF9
		CD40LG
		FASLG
		TP53
		TPMT
		VCAM1
		VEGFC
		VIM
